# Supplementary material for: Atomic Diffusivities of Yttrium, Titanium and Oxygen Calculated by Ab Initio Molecular Dynamics in Molten 316L Oxide-Dispersion-Strengthened Steel Fabricated via Additive Manufacturing
Source: Materials (Basel). 2024 Mar 28;17(7):1543. doi: 10.3390/ma17071543 (PMC11012943; doi:10.3390/ma17071543)
Supplement: Supplementary file 1 [file materials-17-01543-s001.zip]

Archive with 1 entries (1 files):
- materials-2904428-supplementary.pdf
